# Supplementary material for: Persistent Left Superior Vena Cava with Absent Right Superior Vena Cava and Discrete Subaortic Stenosis Diagnosed in a Patient with Sick Sinus Syndrome: A Case Report and Brief Review of the Literature
Source: Diagnostics (Basel). 2020 Oct 19;10(10):847. doi: 10.3390/diagnostics10100847 (PMC7589949; doi:10.3390/diagnostics10100847)
Supplement: Supplementary file 1 [file diagnostics-10-00847-s001.zip]

Archive with 8 entries (8 files):
- Figure S1.jpg
- Figure S2.PNG
- Video S1.wmv
- Video S2.wmv
- Video S3.wmv
- Video S4.wmv
- Video S5.wmv
- Video S6.wmv
